# Supplementary material for: Safety and Efficacy Analysis of Selinexor-Based Treatment in Multiple Myeloma, a Meta-Analysis Based on Prospective Clinical Trials
Source: Front Pharmacol. 2021 Dec 3;12:758992. doi: 10.3389/fphar.2021.758992 (PMC8678413; doi:10.3389/fphar.2021.758992)
Supplement: Supplementary file 2 [file DataSheet2.csv]

Search number	Query	Sort By	Filters	Search Details	Results	Time
5	(((selinexor[Title/Abstract]) OR (Xpovio[Title/Abstract])) OR (KPT-330[Title/Abstract])) AND (("Multiple Myeloma"[Mesh]) OR (((((((((((((((((((Multiple Myelomas[Title/Abstract]) OR (Myelomas, Multiple[Title/Abstract])) OR (Myeloma, Multiple[Title/Abstract])) OR (Myeloma, Plasma-Cell[Title/Abstract])) OR (Myeloma, Plasma Cell[Title/Abstract])) OR (Myelomas, Plasma-Cell[Title/Abstract])) OR (Plasma…			("selinexor"[Title/Abstract] OR "Xpovio"[Title/Abstract] OR "KPT-330"[Title/Abstract]) AND ("Multiple Myeloma"[MeSH Terms] OR ("multiple myelomas"[Title/Abstract] OR (("Multiple Myeloma"[MeSH Terms] OR ("Multiple"[All Fields] AND "Myeloma"[All Fields]) OR "Multiple Myeloma"[All Fields] OR "Myeloma"[All Fields] OR "Myelomas"[All Fields] OR "myeloma s"[All Fields]) AND "Multiple"[Title/Abstract]) O…	60	06:50:49
4	("Multiple Myeloma"[Mesh]) OR (((((((((((((((((((Multiple Myelomas[Title/Abstract]) OR (Myelomas, Multiple[Title/Abstract])) OR (Myeloma, Multiple[Title/Abstract])) OR (Myeloma, Plasma-Cell[Title/Abstract])) OR (Myeloma, Plasma Cell[Title/Abstract])) OR (Myelomas, Plasma-Cell[Title/Abstract])) OR (Plasma-Cell Myeloma[Title/Abstract])) OR (Plasma-Cell Myelomas[Title/Abstract])) OR (Myelomatosis[Ti…			"Multiple Myeloma"[MeSH Terms] OR ("multiple myelomas"[Title/Abstract] OR (("Multiple Myeloma"[MeSH Terms] OR ("Multiple"[All Fields] AND "Myeloma"[All Fields]) OR "Multiple Myeloma"[All Fields] OR "Myeloma"[All Fields] OR "Myelomas"[All Fields] OR "myeloma s"[All Fields]) AND "Multiple"[Title/Abstract]) OR "Myeloma-Multiple"[Title/Abstract] OR "myeloma plasma cell"[Title/Abstract] OR "myeloma pl…	54,708	06:50:31
3	((selinexor[Title/Abstract]) OR (Xpovio[Title/Abstract])) OR (KPT-330[Title/Abstract])			"selinexor"[Title/Abstract] OR "Xpovio"[Title/Abstract] OR "KPT-330"[Title/Abstract]	225	05:51:36
2	((((((((((((((((((Multiple Myelomas[Title/Abstract]) OR (Myelomas, Multiple[Title/Abstract])) OR (Myeloma, Multiple[Title/Abstract])) OR (Myeloma, Plasma-Cell[Title/Abstract])) OR (Myeloma, Plasma Cell[Title/Abstract])) OR (Myelomas, Plasma-Cell[Title/Abstract])) OR (Plasma-Cell Myeloma[Title/Abstract])) OR (Plasma-Cell Myelomas[Title/Abstract])) OR (Myelomatosis[Title/Abstract])) OR (Myelomatose…			"multiple myelomas"[Title/Abstract] OR (("multiple myeloma"[MeSH Terms] OR ("Multiple"[All Fields] AND "Myeloma"[All Fields]) OR "multiple myeloma"[All Fields] OR "Myeloma"[All Fields] OR "Myelomas"[All Fields] OR "myeloma s"[All Fields]) AND "Multiple"[Title/Abstract]) OR "Myeloma-Multiple"[Title/Abstract] OR "myeloma plasma cell"[Title/Abstract] OR "myeloma plasma cell"[Title/Abstract] OR "myel…	42,624	05:29:39
1	"Multiple Myeloma"[Mesh]	Most Recent		"Multiple Myeloma"[MeSH Terms]	42,130	05:26:43
